# Supplementary material for: Building a model for predicting metabolic syndrome using artificial intelligence based on an investigation of whole-genome sequencing
Source: J Transl Med. 2022 Apr 28;20:190. doi: 10.1186/s12967-022-03379-7 (PMC9052619; doi:10.1186/s12967-022-03379-7)
Supplement: Supplementary file 1 — Additional file 1: Table S1. Summary of the 186 significant circadian gene SNPs. [file 12967_2022_3379_MOESM1_ESM.xlsx]

## Sheet: 工作表1
Gene refGene	rsId	Func refGene	HO	HO_CI	HO_pvalues	HE	HE_CI	HE_pvalues	OR
ADA2;CECR3	rs5747038	intergenic	G/G	1.1-2.94	0.0239	A/G	0.34-0.95	0.0373	1.79058
APOL2	rs132759	UTR3	C/C	1.26-4.95	0.0103	T/C	0.18-0.76	0.0076	2.68837
APOL3	rs132650	intronic	T/T	1.29-7.17	0.0123	C/T	0.11-0.71	0.0039	3.54388
APOL3	rs132651	intronic	C/C	1.54-82.85	0.0012	A/C	0.01-0.67	0.0012	11.0442
APOL3	rs132653	exonic	T/T	1.54-82.85	0.0012	G/T	0.01-0.65	0.0012	11.3011
APOL3	rs35041494	intronic	C/C	1.16-3.96	0.0184	CGT/C	0.12-0.75	0.0057	3.45411
APOL3	rs4821460	intronic	G/G	1.5-80.84	0.0012	C/G	0.01-0.67	0.0012	11.021
APOL3;APOL4	rs132665	intergenic	A/A	1.35-7.52	0.0084	G/A	0.13-0.74	0.0084	3.1917
APOL4	rs132718	intronic	G/G	1.04-11.27	0.0288	A/G	0.09-0.96	0.0288	3.43096
BCR	rs140504	exonic	G/G	0.35-0.89	0.0192	A/G	1.04-2.29	0.0394	0.531541
BMS1P20;ZNF280B	rs141709623	intergenic	A/A	1.11-2.49	0.0178	ATTTGTCTG/A	0.34-0.81	0.0044	1.90875
BMS1P20;ZNF280B	rs377976	intergenic	T/T	1.11-2.45	0.017	G/T	0.33-0.75	0.0011	2.00404
BMS1P20;ZNF280B	rs403517	intergenic	G/G	1.07-2.4	0.0293	A/G	0.37-0.87	0.012	1.76635
BMS1P20;ZNF280B	rs405570	intergenic	T/T	1.07-2.39	0.0268	C/T	0.35-0.81	0.0046	1.85163
BMS1P20;ZNF280B	rs450981	intergenic	T/T	1.02-2.33	0.0495	C/T	0.36-0.88	0.0147	1.7514
BPIFC;FBXO7	rs5994574	intergenic	C/C	0.34-0.83	0.0072	T/C	1.13-2.52	0.013	0.506757
BPIFC;FBXO7	rs5998500	intergenic	T/T	0.34-0.83	0.0064	C/T	1.1-2.44	0.0187	0.507614
BPIFC;FBXO7	rs5998504	intergenic	G/G	0.35-0.85	0.009	A/G	1.1-2.43	0.0203	0.518994
BPIFC;FBXO7	rs5998505	intergenic	T/T	0.36-0.87	0.0119	C/T	1.07-2.37	0.0279	0.535998
BPIFC;FBXO7	rs5998508	intergenic	C/C	0.34-0.83	0.0064	G/C	1.11-2.47	0.0165	0.506919
BPIFC;FBXO7	rs738263	intergenic	A/A	0.35-0.85	0.009	G/A	1.08-2.39	0.0253	0.521907
BPIFC;FBXO7	rs9606957	intergenic	G/G	0.38-0.91	0.0211	T/G	1.03-2.29	0.0417	0.563958
CACNG2	rs2013924	intronic	G/G	1.13-3.72	0.0254	A/G	0.38-0.89	0.0153	2.66447
CACNG2	rs2283981	intronic	C/C	1.13-3.72	0.0254	T/C	0.4-0.91	0.0217	2.60769
CACNG2	rs4821506	intronic	T/T	1.07-3.9	0.0432	C/T	0.4-0.94	0.0325	2.61671
CACNG2	rs4821508	intronic	G/G	1.13-3.72	0.0254	T/G	0.35-0.84	0.0069	2.81571
CACNG2	rs73171811	intronic	G/G	1.07-3.75	0.0418	C/G	0.41-0.93	0.0284	2.51491
CCDC188;LOC284865	rs1153417	intergenic	C/C	1.08-3.06	0.0328	G/C	0.43-0.96	0.0374	2.13464
CECR2	rs2522291	intronic	C/C	0.38-0.84	0.0066	T/C	1.02-2.28	0.0484	0.599129
CECR3;CECR2	rs4820001	intergenic	G/G	1.03-2.28	0.0425	A/G	0.36-0.83	0.0061	1.80518
CECR3;CECR2	rs5747068	intergenic	G/G	1.02-2.27	0.0482	A/G	0.35-0.82	0.0049	1.82295
CES5AP1	rs5751643	ncRNA_intronic	C/C	1.14-6.38	0.0296	T/C	0.17-0.93	0.0425	2.56579
CES5AP1	rs61123906	ncRNA_intronic	T/T	1.12-6.27	0.0334	TGGG/T	0.17-0.95	0.0478	2.51751
COMT	rs165728	UTR3	T/T	1.02-2.27	0.0485	C/T	0.38-0.87	0.0102	1.77815
CRYBB2;IGLL3P	rs133119	intergenic	C/C	0.38-0.89	0.0172	T/C	1.1-2.67	0.0216	0.573349
CRYBB2;IGLL3P	rs133122	intergenic	G/G	0.39-0.89	0.0169	C/G	1.27-3.06	0.0035	0.510432
CRYBB2P1;GRK3	rs635361	intergenic	G/G	1.08-3.04	0.0312	T/G	0.3-0.89	0.0211	1.92231
CRYBB3	rs2283809	intronic	T/T	0.43-0.94	0.0292	C/T	1.23-2.75	0.0036	0.56446
CSF2RB;LL22NC01-81G9.3	rs3950040	intergenic	C/C	1.14-5.26	0.0329	G/C	0.38-0.95	0.0382	3.38148
DERL3	rs35305666	UTR3	C/C	1.06-2.39	0.0334	CA/C	0.41-0.97	0.0451	1.62698
DERL3	rs5760061	UTR3	A/A	1.11-2.45	0.017	G/A	0.4-0.91	0.0191	1.77204
DERL3	rs5760062	UTR3	G/G	1.1-2.5	0.0198	C/G	0.38-0.91	0.0201	1.73364
DGCR6L;LOC101927859	rs146050228	intergenic	T/T	1.07-2.62	0.031	TGCGC/T	0.22-0.85	0.0187	2.45608
DGCR6L;LOC101927859	rs28411685	intergenic	A/A	1.24-3.72	0.0077	C/A	0.3-0.91	0.0262	1.97074
DGCR6L;LOC101927859	rs6518604	intergenic	A/A	1.24-3.72	0.0077	G/A	0.29-0.88	0.0212	2.04242
DGCR6L;LOC101927859	rs901790	intergenic	T/T	1.24-3.72	0.0077	C/T	0.3-0.9	0.0236	1.98689
DGCR6L;LOC101927859	rs9606328	intergenic	G/G	1.14-2.57	0.0123	C/G	0.43-0.94	0.029	1.73175
DGCR8	rs443678	intronic	C/C	0.26-0.7	0.0009	T/C	1.39-3.73	0.0015	0.436025
DUSP18;SLC35E4	rs2078973	intronic	C/C	1.14-2.85	0.015	T/C	0.36-0.93	0.0296	1.76764
DUSP18;SLC35E4	rs5749150	intronic	G/G	1.21-3.45	0.0097	A/G	0.28-0.83	0.0109	2.10395
DUSP18;SLC35E4	rs8630	UTR3	A/A	1.07-2.66	0.0293	G/A	0.37-0.95	0.0359	1.71757
EMID1	rs2857463	intronic	C/C	0.07-0.81	0.0265	T/C	1.24-15.29	0.0265	0.229572
FBXO7	rs2072814	UTR5	T/T	0.34-0.84	0.0081	C/T	1.13-2.52	0.013	0.509356
FBXO7	rs3788448	intronic	G/G	0.38-0.88	0.013	A/G	1.02-2.26	0.0466	0.581262
FBXO7	rs5749445	intronic	C/C	0.35-0.81	0.0043	A/C	1.09-2.41	0.0229	0.536039
FBXO7	rs5754111	intronic	A/A	0.37-0.87	0.0112	G/A	1.03-2.29	0.0417	0.57277
FBXO7;SYN3	rs5754120	intergenic	C/C	0.39-0.9	0.0166	T/C	1.03-2.28	0.0425	0.588596
FBXO7;SYN3	rs5998518	intergenic	A/A	0.38-0.87	0.0117	G/A	1.02-2.26	0.0466	0.578756
GAL3ST1	rs42928	intronic	T/T	0.4-0.89	0.0136	C/T	1.06-2.34	0.0324	0.607032
GGTLC2	rs12484632	intronic	G/G	1.24-8	0.0122	A/G	0.09-0.74	0.004	3.80022
GGTLC2	rs5759240	intronic	G/G	1.13-2.55	0.013	A/G	0.39-0.89	0.014	1.70507
GGTLC2;MIR650	rs2097195	intergenic	C/C	1.26-3.07	0.0034	T/C	0.35-0.87	0.013	1.89125
GGTLC2;MIR650	rs2904924	intergenic	T/T	1.49-15.72	0.0027	G/T	0.01-0.65	0.0012	11.4039
GGTLC2;MIR650	rs4050506	intergenic	T/T	1.72-29.82	0.0006	C/T	0.01-0.55	0.0003	13.2996
GGTLC2;MIR650	rs455194	intergenic	G/G	1.65-28.64	0.001	A/G	0.04-0.62	0.001	6.75107
GGTLC2;MIR650	rs4820531	intergenic	A/A	1.07-6.04	0.0425	G/A	0.17-0.93	0.0425	2.54902
GGTLC2;MIR650	rs4822280	intergenic	A/A	1.36-6.72	0.0072	G/A	0.01-0.74	0.003	10.3052
GGTLC2;MIR650	rs5759468	intergenic	T/T	1.14-6.38	0.0296	A/T	0.16-0.88	0.0296	2.69408
GGTLC2;MIR650	rs6003230	intergenic	G/G	1.08-2.4	0.0236	A/G	0.43-0.94	0.0308	1.69191
GNB1L;TXNRD2	rs737855	intergenic	C/C	0.44-0.98	0.0481	G/C	1.06-2.37	0.0318	0.624911
HPS4	rs56782074	intronic	C/C	1.37-9.17	0.0138	T/C	0.34-0.92	0.0271	5.30909
HSFY1P1;GAB4	rs4006261	intergenic	A/A	1.17-2.76	0.0098	T/A	0.31-0.68	0.0002	2.10561
IGLL3P	rs469995	upstream	C/C	1.05-2.67	0.041	A/C	0.42-0.93	0.0268	1.94159
IGLL5	rs3171722	intronic	T/T	0.42-0.93	0.0263	C/T	1.04-2.34	0.039	0.622098
IGLL5	rs9623964	intronic	C/C	0.4-0.89	0.015	T/C	1.08-2.43	0.0252	0.597867
IGLL5;RSPH14	rs1059142	intergenic	A/A	1.12-4.5	0.0348	G/A	0.23-0.93	0.0448	2.23636
ISX;LINC01399	rs1005558	intergenic	A/A	0.4-0.96	0.0415	G/A	1.07-2.37	0.0263	0.571429
LINC00528	rs9605406	downstream	A/A	1.07-2.57	0.0294	T/A	0.33-0.73	0.0007	2.15717
LINC00895;SEPT5	rs13053792	intergenic	T/T	1.08-3.1	0.035	C/T	0.42-0.93	0.0245	2.11254
LINC00895;SEPT5	rs13057911	intergenic	T/T	1.06-3.04	0.0414	G/T	0.41-0.91	0.0199	2.09091
LINC00895;SEPT5	rs17209532	intergenic	A/A	1.11-3.52	0.0302	G/A	0.43-0.95	0.0325	2.28704
LINC00895;SEPT5	rs5746814	intergenic	A/A	0.19-0.93	0.0405	T/A	1.15-2.53	0.0106	0.336131
LINC00895;SEPT5	rs7510644	intergenic	C/C	1.04-2.98	0.0486	G/C	0.41-0.91	0.0197	2.06574
LINC00895;SEPT5	rs8143055	intergenic	A/A	0.19-0.93	0.0405	G/A	1.13-2.49	0.0134	0.338068
LINC00896;RTN4R	rs113169311	intergenic	GTGTC/GTGTC	0.4-0.9	0.0179	G/GTGTC	1.03-2.27	0.0429	0.58185
LINC00896;RTN4R	rs1640349	intergenic	A/A	0.38-0.89	0.0153	C/A	1.04-2.28	0.0411	0.57064
LINC00896;RTN4R	rs1642170	intergenic	A/A	0.4-0.92	0.0239	C/A	1.08-2.38	0.0249	0.574328
LINC00896;RTN4R	rs5748561	intergenic	G/G	1.04-2.52	0.0433	T/G	0.25-0.92	0.0342	1.98574
LINC00896;RTN4R	rs701433	intergenic	C/C	1.25-2.91	0.0034	T/C	0.33-0.81	0.0049	0.574559
LINC00896;RTN4R	rs854965	intergenic	G/G	0.4-0.9	0.0179	A/G	1.07-2.35	0.0284	0.574559
LINC00896;RTN4R	rs854965	intergenic	G/G	0.39-0.91	0.02	A/G	1.06-2.34	0.0308	0.574559
LINC01422;LOC284898	rs713699	intergenic	G/G	0.38-0.89	0.0165	T/G	1.29-3.08	0.0025	0.516195
LIPA	rs2254747	intronic	T/T	1.03-2.55	0.0472	C/T	0.44-0.98	0.0482	0.564869
LIPA	rs2254747	intronic	T/T	0.34-0.88	0.0182	C/T	1.07-2.84	0.0338	0.564869
LL22NC03-63E9.3;POM121L1P	rs457560	intergenic	C/C	1.24-8	0.0122	T/C	0.13-0.86	0.0173	3.04017
LL22NC03-63E9.3;POM121L1P	rs964465	intergenic	C/C	1.24-8	0.0122	T/C	0.13-0.84	0.012	3.14323
LOC100507657;MN1	rs4822932	intergenic	T/T	1.24-8	0.0122	A/T	0.13-0.81	0.0122	1.81477
LOC100507657;MN1	rs66786460	intergenic	T/T	1.17-5.86	0.0306	C/T	1.06-2.41	0.0333	2.5
LOC101927859	rs9617876	ncRNA_intronic	T/T	1.57-48	0.0141	C/T	1.36-3.43	0.0015	2.26373
LOC101927859	rs9617876	ncRNA_intronic	T/T	1.58-8.87	0.0036	C/T	1.05-2.46	0.0368	2.26373
LOC284898	rs2007727	UTR3	C/C	1.3-4	0.0048	T/C	0.25-0.78	0.0054	0.516195
MIATNB	rs1894624	ncRNA_intronic	G/G	1.02-2.35	0.0479	A/G	0.34-0.83	0.0072	1.81736
MIATNB	rs5761698	ncRNA_intronic	T/T	1.08-2.45	0.0265	C/T	0.4-0.89	0.0136	1.83692
MIATNB	rs9613255	ncRNA_intronic	G/G	1.1-2.49	0.0214	A/G	0.4-0.88	0.0122	1.8238
MIR650;MIR5571	rs4822327	intergenic	A/A	1.08-2.45	0.0265	G/A	0.4-0.88	0.0122	1.62427
MIR650;MIR5571	rs9612154	intergenic	A/A	0.28-0.91	0.0315	G/A	1.16-3.83	0.0204	1.98869
MMP11	rs2070455	intronic	G/G	1.06-2.44	0.0302	A/G	0.41-0.97	0.0474	1.61545
MMP11	rs5760012	downstream	A/A	1.32-2.98	0.0013	C/A	0.44-0.97	0.046	1.65671
MMP11	rs7289794	intronic	G/G	1.04-2.35	0.0402	A/G	0.41-0.97	0.0451	1.61545
MMP11	rs738789	intronic	T/T	1.04-2.35	0.0402	G/T	0.41-0.96	0.0412	1.63121
MMP11	rs738789	intronic	T/T	1.06-2.41	0.0304	G/T	0.4-0.95	0.0342	1.63121
MYO18B	rs2269635	intronic	A/A	1.1-2.44	0.0198	C/A	0.4-0.92	0.0254	0.304177
MYO18B	rs2331158	intronic	G/G	1.1-2.44	0.0198	C/G	0.41-0.94	0.0308	1.75378
MYO18B	rs2331158	intronic	G/G	0.14-0.7	0.0049	C/G	1.16-2.57	0.009	1.75378
MYO18B	rs6004865	intronic	C/C	0.17-0.75	0.0079	A/C	1.14-2.52	0.0114	3.6129
MYO18B;SEZ6L	rs4822689	intergenic	G/G	0.16-0.72	0.0054	A/G	1.09-2.42	0.0211	0.572485
MYO18B;SEZ6L	rs4822689	intergenic	G/G	1.15-2.53	0.0106	A/G	0.42-0.95	0.0334	0.572485
NULL	rs200852194	NULL	G/G	1.1-6.68	0.05	C/G	0.4-0.97	0.0474	1.7881
NULL	rs33910051	NULL	CCT/CCT	0.38-0.85	0.0075	C/CCT	1.13-2.57	0.0133	1.98586
NULL	rs60580698	NULL	TA/TA	1.1-3.1	0.0254	T/TA	0.34-0.97	0.047	0.385965
NULL	rs61408070	NULL	AC/AC	1.21-3.28	0.0083	A/AC	0.3-0.92	0.0291	1.72535
NULL	rs62228082	NULL	G/G	1.21-7.85	0.0119	A/G	0.09-0.72	0.004	2.94354
NULL	Unknow06495	NULL	T/T	1.18-2.98	0.0101	C/T	0.35-0.91	0.025	1.69697
PES1	rs35307091	intronic	G/G	0.41-0.93	0.0274	GT/G	1.28-3.62	0.0053	1.69678
PES1	rs35307091	intronic	G/G	1.1-2.5	0.0198	GT/G	0.39-0.91	0.0223	1.69678
POM121L1P	rs140428	ncRNA_exonic	C/C	1.26-8.14	0.0082	G/C	0.13-0.88	0.0172	2.29354
POM121L1P	rs140428	ncRNA_exonic	C/C	1.15-2.56	0.0104	G/C	0.41-0.91	0.0189	2.29354
POM121L1P	rs28437864	ncRNA_intronic	T/T	1.11-2.52	0.0179	C/T	0.4-0.95	0.0378	1.82101
POM121L1P	rs3876045	ncRNA_exonic	C/C	1.12-5.1	0.0303	G/C	0.21-0.94	0.0428	3.62281
POM121L1P	rs3876046	ncRNA_exonic	G/G	1.02-2.35	0.0479	A/G	0.34-0.82	0.0061	3.05351
POM121L1P	rs6003123	ncRNA_exonic	G/G	1.18-2.62	0.0069	C/G	0.35-0.81	0.0038	3.88889
PRAMENP;VPREB1	rs2330036	intergenic	T/T	1.28-8.29	0.0083	A/T	0.1-0.78	0.0089	0.292437
PRAMENP;VPREB1	rs5756977	intergenic	C/C	1.28-8.29	0.0083	T/C	0.13-0.84	0.012	2.21429
PVALB	rs34262500	intronic	A/A	1.39-10.92	0.004	T/A	0.09-0.72	0.004	3.46154
PVALB;NCF4-AS1	rs131837	intergenic	G/G	0.11-0.8	0.0271	A/G	1.25-9.37	0.0271	2.17949
RAB36	rs6003527	UTR3	A/A	1.12-2.99	0.0211	T/A	0.38-0.85	0.0074	1.88362
RANBP1;TRMT2A	rs395446	intronic	C/C	1.26-5.95	0.017	T/C	0.36-0.93	0.0306	0.430883
RANBP1;TRMT2A	rs395446	intronic	C/C	1.11-5.48	0.0423	T/C	0.37-0.95	0.0359	0.430883
RORA	rs11071548	intronic	A/A	1.08-2.5	0.0272	G/A	0.34-0.78	0.0019	1.78095
RORA	rs11071548	intronic	A/A	1.07-2.47	0.0306	G/A	0.32-0.73	0.0007	1.78095
RORA	rs11430762	intronic	AT/AT	1.08-3.46	0.0324	A/AT	0.3-0.96	0.0442	0.327551
RORA	rs12592002	intronic	G/G	0.27-0.72	0.0014	C/G	1.41-3.8	0.0011	1.85437
RORA	rs4775326	intronic	G/G	1.02-2.4	0.0494	A/G	0.35-0.86	0.0117	0.397546
RORA	rs9944250	intronic	A/A	0.21-0.75	0.0069	C/A	1.58-6	0.0011	1.76502
SCARF2	rs759609	exonic	C/C	1.07-2.52	0.0283	G/C	0.34-0.83	0.0075	2.62784
SGSM1	rs139726	intronic	A/A	0.23-0.85	0.0209	G/A	1.3-4.92	0.0089	2.00634
SGSM1	rs139728	intronic	G/G	1.09-2.41	0.0215	C/G	0.38-0.88	0.0135	2.02909
SMAD3	rs35251008	intronic	G/G	1.03-6.72	0.0349	A/G	0.15-0.97	0.0349	2.08877
SMAD3	rs6494635	intronic	G/G	1.24-2.81	0.0038	A/G	0.39-0.87	0.0109	2.10329
SMARCB1	rs10681786	intronic	ATATCT/ATATCT	1.24-2.81	0.0038	A/ATATCT	0.4-0.89	0.0136	1.70876
SMARCB1	rs1573277	intronic	C/C	1.24-2.83	0.0037	T/C	0.4-0.88	0.0119	1.73364
SMARCB1	rs1972257	intronic	A/A	1.57-48	0.0141	T/A	1.2-3.11	0.0085	1.69796
SMARCB1	rs1972257	intronic	A/A	1.08-2.75	0.031	T/A	0.39-0.89	0.014	1.69796
SMARCB1	rs2070458	intronic	T/T	1.15-4.29	0.0218	A/T	0.25-0.93	0.0381	1.77204
SMARCB1	rs2073392	intronic	G/G	1.1-2.5	0.0198	A/G	0.39-0.93	0.0271	1.73364
SMARCB1	rs2186370	intronic	G/G	1.06-2.39	0.0334	A/G	0.39-0.91	0.0223	1.77204
SMARCB1	rs2267039	intronic	T/T	1.06-2.39	0.0334	C/T	0.4-0.95	0.0342	1.77204
SMARCB1	rs34378449	intronic	G/G	1.07-2.35	0.029	GC/G	0.42-0.95	0.0322	1.72535
SMARCB1	rs5751740	intronic	A/A	1.08-2.46	0.0242	G/A	0.39-0.93	0.0271	1.65671
SMARCB1	rs5751741	intronic	A/A	1.08-2.46	0.0242	G/A	0.39-0.92	0.0246	1.69439
SMARCB1	rs5760038	intronic	C/C	1.09-2.48	0.0219	T/C	0.4-0.94	0.0298	1.68836
SMARCB1	rs5760046	intronic	A/A	1.06-2.42	0.0313	T/A	0.4-0.95	0.0344	1.65747
SMARCB1	rs5760046	intronic	A/A	1.08-2.46	0.0242	T/A	0.4-0.94	0.0298	1.65747
SMARCB1	rs5760053	intronic	A/A	1.04-2.39	0.04	G/A	0.38-0.9	0.0182	1.74258
SMARCB1	rs5760057	intronic	C/C	1.08-2.46	0.0242	A/C	0.41-0.96	0.0376	1.72323
SMARCB1	rs5996620	intronic	G/G	1.06-2.42	0.0332	A/G	0.37-0.88	0.0148	1.73364
SMARCB1	rs9608201	intronic	A/A	1.11-2.52	0.0179	G/A	0.39-0.92	0.0246	1.77204
SYN3	rs3827341	intronic	T/T	1.12-2.5	0.0153	C/T	0.37-0.86	0.0096	0.578313
SYN3	rs5998659	intronic	T/T	1.1-2.5	0.0198	A/T	0.37-0.87	0.0127	1.86874
TANGO2	rs174877	intronic	C/C	1.09-2.48	0.0219	T/C	0.39-0.91	0.0223	0.407809
TANGO2	rs399162	intronic	A/A	0.4-0.91	0.0191	G/A	1.09-2.41	0.0204	0.565981
TMEM211	rs61643572	intronic	G/G	1.07-2.4	0.0282	A/G	0.37-0.84	0.0061	4.8125
TMEM211	rs73879166	intronic	A/A	0.25-0.67	0.0005	G/A	1.49-4.03	0.0005	4.8125
TXNRD2	rs5993853	intronic	C/C	0.37-0.89	0.0172	T/C	1.12-2.74	0.0177	2.51201
ZNF280B	rs11109	exonic	C/C	1.14-2.85	0.015	T/C	0.38-0.97	0.0477	1.69667
ZNF280B	rs112826805	UTR3	CTATG/CTATG	1.57-48	0.0141	C/CTATG	1.26-3.23	0.0046	1.7514
ZNF280B	rs11456612	downstream	TA/TA	0.18-0.9	0.0423	T/TA	1.11-5.48	0.0423	1.80589
ZNF280B	rs11456612	downstream	TA/TA	1.1-6.15	0.0377	T/TA	0.17-0.95	0.0478	1.80589
ZNF280B	rs142445063	downstream	A/A	1.02-2.33	0.0495	AGACAATACAGC/A	0.38-0.92	0.0234	1.82156
ZNF280B	rs2032417	intronic	C/C	1.13-2.54	0.0134	G/C	0.33-0.83	0.0073	1.69667
ZNF280B	rs2051486	intronic	C/C	1.03-2.32	0.0426	T/C	0.35-0.85	0.0091	1.69667
ZNF280B	rs2051488	intronic	T/T	1.04-2.33	0.04	C/T	0.35-0.83	0.0069	1.75979
ZNF280B	rs2156886	intronic	T/T	1.04-2.37	0.0413	A/T	0.35-0.88	0.0144	1.69667
ZNF280B	rs393829	downstream	C/C	1.03-2.32	0.0426	A/C	0.37-0.88	0.0134	1.69667
ZNF280B	rs4820449	intronic	G/G	1.03-2.31	0.0467	A/G	0.36-0.85	0.0097	1.69667
ZNF280B	rs5751179	intronic	G/G	1.03-2.35	0.0453	A/G	0.38-0.92	0.0234	1.79429
OR, odds ratio; lower, HO_CI, homozygous confidence interval; HE_CI, heterozygous confidence interval
